# Supplementary material for: Potential of Bacterial Inoculants to Mitigate Soil Compaction Effects on Gossypium hirsutum Growth
Source: Plants (Basel). 2025 Jun 16;14(12):1844. doi: 10.3390/plants14121844 (PMC12196767; doi:10.3390/plants14121844)
Supplement: Supplementary file 1 [file plants-14-01844-s001.zip]

Archive with 1 entries (1 files):
- plants-3635636-supplementary.pdf
